# Supplementary material for: Fall Prevention Interventions and Fracture Risk in Community-Dwelling Older Adults: A Systematic Review and Meta-Analysis
Source: Clin Pract. 2026 Feb 28;16(3):52. doi: 10.3390/clinpract16030052 (PMC13025119; doi:10.3390/clinpract16030052)
Supplement: Supplementary file 1 [file clinpract-16-00052-s001.zip]

Archive with 1 entries (1 files):
- clinpract-4004248-supplementary.pdf
